# Supplementary material for: Exogenous Melatonin Confers Salt-Alkali Tolerance in Fraxinus mandshurica by Orchestrating Resource Allocation and Activating Phenylpropanoid-Mediated Defenses
Source: Plants (Basel). 2026 Jan 30;15(3):438. doi: 10.3390/plants15030438 (PMC12899434; doi:10.3390/plants15030438)
Supplement: Supplementary file 1 [file plants-15-00438-s001.zip]

Archive with 2 entries (2 files):
- Plant Results Appendix.xlsx
- Appendix of Results.pdf
