# Supplementary material for: Exogenous Melatonin Confers Salt-Alkali Tolerance in Fraxinus mandshurica by Orchestrating Resource Allocation and Activating Phenylpropanoid-Mediated Defenses
Source: Plants (Basel). 2026 Jan 30;15(3):438. doi: 10.3390/plants15030438 (PMC12899434; doi:10.3390/plants15030438)
Supplement: Supplementary file 1 [file plants-15-00438-s001.zip › Plant Results Appendix.xlsx]

## Sheet: Sheet1
Table S1.DEGs and DAMs network
row	column	r	abs_r	class	class_2
Malic acid	Mannose	-0.8	0.8	-1	same
Malic acid	TRINITY_DN12981_c0_g2	0.816667	0.816667	1	diff
Caffeic acid	Quercetin 3-O-malonylglucoside	0.7	0.7	1	same
Caffeic acid	17-Hydroxylinolenic acid	0.883333	0.883333	1	same
Caffeic acid	Cystine	-0.85	0.85	-1	same
Caffeic acid	TRINITY_DN5013_c0_g1	0.783333	0.783333	1	diff
Caffeic acid	TRINITY_DN1514_c0_g1	-0.816667	0.816667	-1	diff
Caffeic acid	TRINITY_DN10406_c0_g1	0.847579	0.847579	1	diff
Caffeic acid	TRINITY_DN34059_c0_g1	-0.783333	0.783333	-1	diff
Caffeic acid	TRINITY_DN1386_c0_g1	-0.866667	0.866667	-1	diff
Caffeic acid	TRINITY_DN29198_c0_g1	0.785069	0.785069	1	diff
Quercetin 3-O-malonylglucoside	17-Hydroxylinolenic acid	0.7	0.7	1	same
Quercetin 3-O-malonylglucoside	D-Glutamic acid	-0.866667	0.866667	-1	same
Quercetin 3-O-malonylglucoside	Mannose	0.783333	0.783333	1	same
Quercetin 3-O-malonylglucoside	TRINITY_DN18298_c0_g1	-0.7	0.7	-1	diff
Quercetin 3-O-malonylglucoside	TRINITY_DN24226_c0_g1	0.733333	0.733333	1	diff
Quercetin 3-O-malonylglucoside	TRINITY_DN17550_c0_g1	-0.716667	0.716667	-1	diff
Quercetin 3-O-malonylglucoside	TRINITY_DN5013_c0_g1	0.783333	0.783333	1	diff
Quercetin 3-O-malonylglucoside	TRINITY_DN1514_c0_g1	-0.766667	0.766667	-1	diff
Quercetin 3-O-malonylglucoside	TRINITY_DN10406_c0_g1	0.762821	0.762821	1	diff
Quercetin 3-O-malonylglucoside	TRINITY_DN12981_c0_g2	-0.866667	0.866667	-1	diff
Quercetin 3-O-malonylglucoside	TRINITY_DN34693_c0_g1	-0.883333	0.883333	-1	diff
Quercetin 3-O-malonylglucoside	TRINITY_DN29198_c0_g1	0.839841	0.839841	1	diff
17-Hydroxylinolenic acid	Cystine	-0.866667	0.866667	-1	same
17-Hydroxylinolenic acid	TRINITY_DN18298_c0_g1	-0.8	0.8	-1	diff
17-Hydroxylinolenic acid	TRINITY_DN5013_c0_g1	0.75	0.75	1	diff
17-Hydroxylinolenic acid	TRINITY_DN1514_c0_g1	-0.883333	0.883333	-1	diff
17-Hydroxylinolenic acid	TRINITY_DN34059_c0_g1	-0.8	0.8	-1	diff
17-Hydroxylinolenic acid	TRINITY_DN1386_c0_g1	-0.716667	0.716667	-1	diff
17-Hydroxylinolenic acid	TRINITY_DN1514_c0_g3	0.762821	0.762821	1	diff
17-Hydroxylinolenic acid	TRINITY_DN34693_c0_g1	-0.716667	0.716667	-1	diff
17-Hydroxylinolenic acid	TRINITY_DN29198_c0_g1	0.803326	0.803326	1	diff
Lidocaine	Ammelide	0.9	0.9	1	same
Lidocaine	TRINITY_DN25128_c0_g1	0.821822	0.821822	1	diff
Lidocaine	TRINITY_DN348_c0_g1	0.85	0.85	1	diff
Lidocaine	TRINITY_DN2254_c0_g1	0.95	0.95	1	diff
Lidocaine	TRINITY_DN6778_c0_g2	0.816667	0.816667	1	diff
Lidocaine	TRINITY_DN5516_c0_g1	0.833333	0.833333	1	diff
Lidocaine	TRINITY_DN4738_c0_g3	0.922612	0.922612	1	diff
Lidocaine	TRINITY_DN44814_c0_g1	0.821822	0.821822	1	diff
Pyroglutamic acid	Cystine	0.816667	0.816667	1	same
Pyroglutamic acid	TRINITY_DN18298_c0_g1	0.816667	0.816667	1	diff
Pyroglutamic acid	TRINITY_DN17550_c0_g1	0.7	0.7	1	diff
Pyroglutamic acid	TRINITY_DN1514_c0_g1	0.7	0.7	1	diff
Pyroglutamic acid	TRINITY_DN49304_c1_g1	-0.803354	0.803354	-1	diff
Pyroglutamic acid	TRINITY_DN34693_c0_g1	0.866667	0.866667	1	diff
Pyroglutamic acid	TRINITY_DN29198_c0_g1	-0.766812	0.766812	-1	diff
D-Glutamic acid	TRINITY_DN24226_c0_g1	-0.833333	0.833333	-1	diff
D-Glutamic acid	TRINITY_DN10406_c0_g1	-0.864531	0.864531	-1	diff
D-Glutamic acid	TRINITY_DN34693_c0_g1	0.733333	0.733333	1	diff
D-Glutamic acid	TRINITY_DN29198_c0_g1	-0.748554	0.748554	-1	diff
Cystine	TRINITY_DN18298_c0_g1	0.866667	0.866667	1	diff
Cystine	TRINITY_DN1514_c0_g1	0.883333	0.883333	1	diff
Cystine	TRINITY_DN34059_c0_g1	0.866667	0.866667	1	diff
Cystine	TRINITY_DN34693_c0_g1	0.783333	0.783333	1	diff
Cystine	TRINITY_DN29198_c0_g1	-0.839841	0.839841	-1	diff
Mannose	TRINITY_DN5013_c0_g1	0.75	0.75	1	diff
Mannose	TRINITY_DN348_c0_g1	0.716667	0.716667	1	diff
Mannose	TRINITY_DN12981_c0_g2	-0.95	0.95	-1	diff
Ammelide	TRINITY_DN25128_c0_g1	0.821822	0.821822	1	diff
Ammelide	TRINITY_DN2254_c0_g1	0.85	0.85	1	diff
Ammelide	TRINITY_DN4738_c0_g3	0.818165	0.818165	1	diff
Ammelide	TRINITY_DN2691_c0_g1	0.7	0.7	1	diff
Ammelide	TRINITY_DN44814_c0_g1	0.821822	0.821822	1	diff
Ammelide	TRINITY_DN4738_c0_g2	0.894614	0.894614	1	diff
Succinic acid	Lidocaine	0.716667	0.716667	1	same
Succinic acid	Pyroglutamic acid	0.766667	0.766667	1	same
Succinic acid	Ammelide	0.85	0.85	1	same
Succinic acid	TRINITY_DN25128_c0_g1	0.782217	0.782217	1	diff
Succinic acid	TRINITY_DN2254_c0_g1	0.716667	0.716667	1	diff
Succinic acid	TRINITY_DN1605_c2_g1	0.716667	0.716667	1	diff
Succinic acid	TRINITY_DN4738_c0_g3	0.757238	0.757238	1	diff
Succinic acid	TRINITY_DN49304_c1_g1	-0.870301	0.870301	-1	diff
Succinic acid	TRINITY_DN11095_c0_g1	-0.836827	0.836827	-1	diff
Succinic acid	TRINITY_DN2691_c0_g1	0.916667	0.916667	1	diff
Succinic acid	TRINITY_DN44814_c0_g1	0.782217	0.782217	1	diff
Succinic acid	TRINITY_DN4738_c0_g2	0.876356	0.876356	1	diff
Succinic acid	TRINITY_DN6393_c0_g1	-0.7	0.7	-1	diff
Melatonin	Quercetin 3-O-malonylglucoside	-0.8	0.8	-1	same
Melatonin	D-Glutamic acid	0.883333	0.883333	1	same
Melatonin	TRINITY_DN10406_c0_g1	-0.74587	0.74587	-1	diff
Melatonin	TRINITY_DN1386_c0_g1	0.75	0.75	1	diff
Glutamic acid	Pyroglutamic acid	0.916667	0.916667	1	same
Glutamic acid	D-Glutamic acid	0.7	0.7	1	same
Glutamic acid	Cystine	0.766667	0.766667	1	same
Glutamic acid	Tyrosine	0.783333	0.783333	1	same
Glutamic acid	TRINITY_DN18298_c0_g1	0.766667	0.766667	1	diff
Glutamic acid	TRINITY_DN49304_c1_g1	-0.744776	0.744776	-1	diff
Glutamic acid	TRINITY_DN34693_c0_g1	0.766667	0.766667	1	diff
Syringin	Lidocaine	-0.716667	0.716667	-1	same
Syringin	Sinapic acid	-0.883333	0.883333	-1	same
Syringin	TRINITY_DN348_c0_g1	-0.933333	0.933333	-1	diff
Syringin	TRINITY_DN2254_c0_g1	-0.833333	0.833333	-1	diff
Syringin	TRINITY_DN6778_c0_g2	-0.866667	0.866667	-1	diff
Syringin	TRINITY_DN5516_c0_g1	-0.816667	0.816667	-1	diff
Sinapic acid	Mannose	0.766667	0.766667	1	same
Sinapic acid	TRINITY_DN348_c0_g1	0.9	0.9	1	diff
Sinapic acid	TRINITY_DN2254_c0_g1	0.816667	0.816667	1	diff
Sinapic acid	TRINITY_DN6778_c0_g2	0.816667	0.816667	1	diff
Sinapic acid	TRINITY_DN5516_c0_g1	0.8	0.8	1	diff
Sinapic acid	TRINITY_DN12981_c0_g2	-0.716667	0.716667	-1	diff
Tyrosine	Pyroglutamic acid	0.85	0.85	1	same
Tyrosine	D-Glutamic acid	0.8	0.8	1	same
Tyrosine	TRINITY_DN24226_c0_g1	-0.733333	0.733333	-1	diff
Tyrosine	TRINITY_DN34693_c0_g1	0.75	0.75	1	diff
TRINITY_DN36790_c0_g1	TRINITY_DN1514_c0_g3	0.810345	0.810345	1	same
TRINITY_DN25128_c0_g1	TRINITY_DN2254_c0_g1	0.762414	0.762414	1	same
TRINITY_DN25128_c0_g1	TRINITY_DN1605_c2_g1	0.732709	0.732709	1	same
TRINITY_DN25128_c0_g1	TRINITY_DN6778_c0_g2	0.782217	0.782217	1	same
TRINITY_DN25128_c0_g1	TRINITY_DN5516_c0_g1	0.782217	0.782217	1	same
TRINITY_DN25128_c0_g1	TRINITY_DN4738_c0_g3	0.879049	0.879049	1	same
TRINITY_DN25128_c0_g1	TRINITY_DN11095_c0_g1	-0.825268	0.825268	-1	same
TRINITY_DN25128_c0_g1	TRINITY_DN2691_c0_g1	0.762414	0.762414	1	same
TRINITY_DN18298_c0_g1	TRINITY_DN17550_c0_g1	0.766667	0.766667	1	same
TRINITY_DN18298_c0_g1	TRINITY_DN10135_c0_g1	0.8	0.8	1	same
TRINITY_DN18298_c0_g1	TRINITY_DN1514_c0_g1	0.9	0.9	1	same
TRINITY_DN24226_c0_g1	TRINITY_DN1514_c0_g1	-0.733333	0.733333	-1	same
TRINITY_DN17550_c0_g1	TRINITY_DN10135_c0_g1	0.766667	0.766667	1	same
TRINITY_DN17550_c0_g1	TRINITY_DN49304_c1_g1	-0.736408	0.736408	-1	same
TRINITY_DN5013_c0_g1	TRINITY_DN12981_c0_g2	-0.85	0.85	-1	same
TRINITY_DN5013_c0_g1	TRINITY_DN1386_c0_g1	-0.85	0.85	-1	same
TRINITY_DN10135_c0_g1	TRINITY_DN1514_c0_g1	0.783333	0.783333	1	same
TRINITY_DN348_c0_g1	TRINITY_DN2254_c0_g1	0.933333	0.933333	1	same
TRINITY_DN348_c0_g1	TRINITY_DN6778_c0_g2	0.833333	0.833333	1	same
TRINITY_DN348_c0_g1	TRINITY_DN5516_c0_g1	0.8	0.8	1	same
TRINITY_DN348_c0_g1	TRINITY_DN4738_c0_g3	0.835573	0.835573	1	same
TRINITY_DN2254_c0_g1	TRINITY_DN6778_c0_g2	0.866667	0.866667	1	same
TRINITY_DN2254_c0_g1	TRINITY_DN5516_c0_g1	0.883333	0.883333	1	same
TRINITY_DN2254_c0_g1	TRINITY_DN4738_c0_g3	0.870388	0.870388	1	same
TRINITY_DN10406_c0_g1	TRINITY_DN24226_c0_g1	0.847579	0.847579	1	same
TRINITY_DN10406_c0_g1	TRINITY_DN1514_c0_g1	-0.813676	0.813676	-1	same
TRINITY_DN10406_c0_g1	TRINITY_DN1386_c0_g1	-0.74587	0.74587	-1	same
TRINITY_DN10406_c0_g1	TRINITY_DN29198_c0_g1	0.817059	0.817059	1	same
TRINITY_DN1605_c2_g1	TRINITY_DN6778_c0_g2	0.733333	0.733333	1	same
TRINITY_DN1605_c2_g1	TRINITY_DN5516_c0_g1	0.716667	0.716667	1	same
TRINITY_DN1605_c2_g1	TRINITY_DN2691_c0_g1	0.7	0.7	1	same
TRINITY_DN34059_c0_g1	TRINITY_DN1386_c0_g1	0.75	0.75	1	same
TRINITY_DN34059_c0_g1	TRINITY_DN1514_c0_g3	-0.830628	0.830628	-1	same
TRINITY_DN34059_c0_g1	TRINITY_DN11095_c0_g1	-0.719672	0.719672	-1	same
TRINITY_DN6778_c0_g2	TRINITY_DN5516_c0_g1	0.983333	0.983333	1	same
TRINITY_DN6778_c0_g2	TRINITY_DN4738_c0_g3	0.800757	0.800757	1	same
TRINITY_DN6778_c0_g2	TRINITY_DN2691_c0_g1	0.733333	0.733333	1	same
TRINITY_DN5516_c0_g1	TRINITY_DN4738_c0_g3	0.783349	0.783349	1	same
TRINITY_DN4738_c0_g3	TRINITY_DN11095_c0_g1	-0.830336	0.830336	-1	same
TRINITY_DN4738_c0_g3	TRINITY_DN2691_c0_g1	0.713718	0.713718	1	same
TRINITY_DN49304_c1_g1	TRINITY_DN2691_c0_g1	-0.912142	0.912142	-1	same
TRINITY_DN1386_c0_g1	TRINITY_DN1514_c0_g3	-0.74587	0.74587	-1	same
TRINITY_DN11095_c0_g1	TRINITY_DN2691_c0_g1	-0.72804	0.72804	-1	same
TRINITY_DN31053_c0_g1	TRINITY_DN36204_c0_g1	-0.816667	0.816667	-1	same
TRINITY_DN44814_c0_g1	TRINITY_DN25128_c0_g1	1	1	1	same
TRINITY_DN44814_c0_g1	TRINITY_DN2254_c0_g1	0.762414	0.762414	1	same
TRINITY_DN44814_c0_g1	TRINITY_DN1605_c2_g1	0.732709	0.732709	1	same
TRINITY_DN44814_c0_g1	TRINITY_DN6778_c0_g2	0.782217	0.782217	1	same
TRINITY_DN44814_c0_g1	TRINITY_DN5516_c0_g1	0.782217	0.782217	1	same
TRINITY_DN44814_c0_g1	TRINITY_DN4738_c0_g3	0.879049	0.879049	1	same
TRINITY_DN44814_c0_g1	TRINITY_DN11095_c0_g1	-0.825268	0.825268	-1	same
TRINITY_DN44814_c0_g1	TRINITY_DN2691_c0_g1	0.762414	0.762414	1	same
TRINITY_DN44814_c0_g1	TRINITY_DN4738_c0_g2	0.802643	0.802643	1	same
TRINITY_DN34693_c0_g1	TRINITY_DN18298_c0_g1	0.883333	0.883333	1	same
TRINITY_DN34693_c0_g1	TRINITY_DN24226_c0_g1	-0.7	0.7	-1	same
TRINITY_DN34693_c0_g1	TRINITY_DN17550_c0_g1	0.8	0.8	1	same
TRINITY_DN34693_c0_g1	TRINITY_DN1514_c0_g1	0.816667	0.816667	1	same
TRINITY_DN34693_c0_g1	TRINITY_DN29198_c0_g1	-0.894614	0.894614	-1	same
TRINITY_DN4738_c0_g2	TRINITY_DN25128_c0_g1	0.802643	0.802643	1	same
TRINITY_DN4738_c0_g2	TRINITY_DN18298_c0_g1	0.803326	0.803326	1	same
TRINITY_DN4738_c0_g2	TRINITY_DN1605_c2_g1	0.766812	0.766812	1	same
TRINITY_DN4738_c0_g2	TRINITY_DN49304_c1_g1	-0.770027	0.770027	-1	same
TRINITY_DN4738_c0_g2	TRINITY_DN2691_c0_g1	0.748554	0.748554	1	same
TRINITY_DN6393_c0_g1	TRINITY_DN1605_c2_g1	-0.783333	0.783333	-1	same
TRINITY_DN6393_c0_g1	TRINITY_DN6778_c0_g2	-0.75	0.75	-1	same
TRINITY_DN6393_c0_g1	TRINITY_DN5516_c0_g1	-0.733333	0.733333	-1	same
TRINITY_DN6393_c0_g1	TRINITY_DN11095_c0_g1	0.794986	0.794986	1	same
TRINITY_DN6393_c0_g1	TRINITY_DN2691_c0_g1	-0.7	0.7	-1	same
TRINITY_DN29198_c0_g1	TRINITY_DN18298_c0_g1	-0.785069	0.785069	-1	same
TRINITY_DN29198_c0_g1	TRINITY_DN24226_c0_g1	0.821584	0.821584	1	same
TRINITY_DN29198_c0_g1	TRINITY_DN1514_c0_g3	-0.858099	0.858099	-1	same
TRINITY_DN29198_c0_g1	TRINITY_DN34059_c0_g1	-0.748554	0.748554	-1	same
TRINITY_DN29198_c0_g1	TRINITY_DN1514_c0_g3	0.761351	0.761351	1	same

## Sheet: Sheet2
Table S2. qRT-PCR primer sequence infornation
ID	Gene name	Forward primer (F)	Reverse primer (R)
1	TRINITY_DN5516_c0_g1	GTTCTATACATCGAGTATCGCA	TCCAGCACTTCAAACCAC
2	TRINITY_DN24750_c0_g1	ACTGATGGTATACCAGGATGA	CCCAGCATCCGATATTGTT
3	TRINITY_DN31053_c0_g1	GTATTGTGGAGTATGTCATTCG	GTGTAGAGACAGAGAGAAGGA
4	TRINITY_DN360_c0_g1	CTGCATCTCCAATCTATTCC	CAATCTGGTTCTAGTTGTTGAC
5	TRINITY_DN18298_c0_g1	AGTTGTGGGTGTGGCAG	TCACAATAGCCATGGCC
6	TRINITY_DN12981_c0_g2	ATGGCTGCTTGAAGATG	CCACAAATCTTCTGCTGTT
Internal reference gene	Fm TU	AGGACGCTGCCAACAACTTT	TTGAGGGGAAGGGTAAATAGTG
